# Supplementary material for: PplD is a de-N-acetylase of the cell wall linkage unit of streptococcal rhamnopolysaccharides
Source: Nat Commun. 2022 Feb 1;13:590. doi: 10.1038/s41467-022-28257-0 (PMC8807736; doi:10.1038/s41467-022-28257-0)
Supplement: Supplementary file 3 — Source data [file 41467_2022_28257_MOESM3_ESM.zip]

Archive with 27 entries (24 files):
- Rush et al Source data/
- Rush et al Source data/SupplementaryFigure4.xlsx
- __MACOSX/
- __MACOSX/Rush et al Source data/
- __MACOSX/Rush et al Source data/._SupplementaryFigure4.xlsx
- Rush et al Source data/SupplementaryFigure8.xlsx
- __MACOSX/Rush et al Source data/._SupplementaryFigure8.xlsx
- Rush et al Source data/Figure1.xlsx
- __MACOSX/Rush et al Source data/._Figure1.xlsx
- Rush et al Source data/SupplementaryFigure11.tif
- __MACOSX/Rush et al Source data/._SupplementaryFigure11.tif
- Rush et al Source data/Figure6.xlsx
- __MACOSX/Rush et al Source data/._Figure6.xlsx
- Rush et al Source data/SupplementaryFigure3.xlsx
- __MACOSX/Rush et al Source data/._SupplementaryFigure3.xlsx
- Rush et al Source data/Figure7.xlsx
- __MACOSX/Rush et al Source data/._Figure7.xlsx
- Rush et al Source data/Figure8.xlsx
- __MACOSX/Rush et al Source data/._Figure8.xlsx
- Rush et al Source data/Figure5.xlsx
- __MACOSX/Rush et al Source data/._Figure5.xlsx
- Rush et al Source data/Figure2.xlsx
- __MACOSX/Rush et al Source data/._Figure2.xlsx
- Rush et al Source data/SupplementaryFigure9.txt
- __MACOSX/Rush et al Source data/._SupplementaryFigure9.txt
- Rush et al Source data/SupplementaryFigure7.xlsx
- __MACOSX/Rush et al Source data/._SupplementaryFigure7.xlsx
