# Supplementary material for: PplD is a de-N-acetylase of the cell wall linkage unit of streptococcal rhamnopolysaccharides
Source: Nat Commun. 2022 Feb 1;13:590. doi: 10.1038/s41467-022-28257-0 (PMC8807736; doi:10.1038/s41467-022-28257-0)
Supplement: Supplementary file 3 — Source data [file 41467_2022_28257_MOESM3_ESM.zip › Rush et al Source data/SupplementaryFigure8.xlsx]

## Sheet: SupplementaryFigure8b
	0h
	No treatment			Lysozyme treated
GAS WT	5.358	4.192	4.73	1.968	0.483	0.88
GASΔpgdA	4.978	1.693	1.143	16.088	14.548	21.186
GASΔppID	3.268	0.863	1.39	11.098	6.103	0.844
GASΔppIDΔpgdA	4.268	1.133	2.228	12.838	9.139	8.1
	18h
	No treatment			Lysozyme treated
GAS WT	16.558	12.683	14.19	34.878	34.546	24
GASΔpgdA	6.258	5.693	3.13	92.157	105.722	102.506
GASΔppID	16.911	19.263	21.796	45.457	47.533	20.862
GASΔppIDΔpgdA	9.628	8.143	7.915	135.368	136.723	115.218
