# Supplementary material for: PplD is a de-N-acetylase of the cell wall linkage unit of streptococcal rhamnopolysaccharides
Source: Nat Commun. 2022 Feb 1;13:590. doi: 10.1038/s41467-022-28257-0 (PMC8807736; doi:10.1038/s41467-022-28257-0)
Supplement: Supplementary file 3 — Source data [file 41467_2022_28257_MOESM3_ESM.zip › Rush et al Source data/Figure1.xlsx]

## Sheet: Figure1b
Mild acid	23.7	20	18.6
N-acetylation + mild acid	102.4	110.9	106.3
HONO	61	75.8	79.7
N-acetylation + HONO	42.8	41.6	60

## Sheet: Figure1c
Mild acid
GAS WT	18.1	20.9	18.9
GASΔpgdA	18.3	21	19.5
GASΔppID	94.4	98.4	89.3
GASΔppIDΔpgdA	96.1	95.1	91.8
GASΔppID:pppID	17.9	15.8	15.2
GASΔppIDΔpgdA:pppID	16	15	15.5
N-acetylation + mild acid
GAS WT	90	89.2	90.5
GASΔpgdA	84.4	89.2	85.3
GASΔppID	84.2	87.2	85.2
GASΔppIDΔpgdA	89.2	90.2	89.2
GASΔppID:pppID	89.4	86.4	88.8
GASΔppIDΔpgdA:pppID	88.5	89	89.6

## Sheet: Figure1d
HONO
GAS WT	77.6	77.6	76
GASΔpgdA	86.3	81.1	84.2
GASΔppID	5	5	4.9
GASΔppIDΔpgdA	15.6	16.3	15.9
GASΔppID:pppID	91.8	91.8	95.8
GASΔppIDΔpgdA:pppID	98	99.3	95.4
N-acetylation + HONO
GAS WT	11.4	9.5	10.4
GASΔpgdA	9.9	9.5	11.8
GASΔppID	19.1	15.7	16.4
GASΔppIDΔpgdA	16	5.1	16.4
GASΔppID:pppID	10.9	13.1	14.7
GASΔppIDΔpgdA:pppID	11.4	12	14.6
