# Supplementary material for: PplD is a de-N-acetylase of the cell wall linkage unit of streptococcal rhamnopolysaccharides
Source: Nat Commun. 2022 Feb 1;13:590. doi: 10.1038/s41467-022-28257-0 (PMC8807736; doi:10.1038/s41467-022-28257-0)
Supplement: Supplementary file 3 — Source data [file 41467_2022_28257_MOESM3_ESM.zip › Rush et al Source data/Figure6.xlsx]

## Sheet: Figure6a
hGIIA, mg/mL	GAS WT					GASΔpgdA					GASΔppID					GASΔppIDΔpgdA					GASΔppID:pppID					GASΔppIDΔpgdA:pppID
0.125	79	80	67	84	99	76	78	47	58	85	53	66	59	66	63	69	76	41	53	76	93	100	97	102	92	78	79	110	74	97
0.25	71	74	105	64	75	53	87	32	41	67	44	48	37	45	37	41	43	33	41	54	76	85	104	97	97	86	87	114	85	96
0.5	62	20	32	55	63	30	24	21	23	38	38	16	16	33	18	23	9	15	18	24	66	75	58	87	96	78	77	106	97	95
1	42	13	13	20	37	16	7	9	10	20	15	12	11	13	16	13	5	8	9	16	64	68	54	87	68	72	77	68	73	81

## Sheet: Figure6b
lysozyme, mg/mL	GAS WT				GASΔpgdA				GASΔppID				GASΔppIDΔpgdA				GASΔppID:pppID				GASΔppIDΔpgdA:pppID
0.156	118	113	119	117	60	47	66	61	115	92	99	116	56	63	57	59	79	51	100	134	108	79	105	97
0.31	99	119	101	65	41	42	37	28	79	57	76	77	23	24	26	25	105	76	91	91	78	106	65	76
0.62	64	78	53	47	12	22	18	18	37	53	74	40	13	13	5	7	89	31	83	69	46	56	51	56
1.25	27	45	45	35	11	9	12	9	22	25	42	25	6	9	6	5	77	44	44	54	23	49	40	26

## Sheet: Figure6c
histones, mg/mL	GAS WT					GASΔpgdA					GASΔppID					GASΔppIDΔpgdA					GASΔppID:pppID					GASΔppIDΔpgdA:pppID
9.37	81	110	98	149	101	100	100	77	96	117	76	93	128	113	70	86	106	103	116	98	106	98	84	107	100	94	147	104	101	96
18.75	73	73	69	90	82	76	32	30	50	75	70	74	88	112	66	41	52	56	49	64	106	112	80	69	100	106	139	81	108	84
37.5	48	45	32	67	68	10	14	16	16	27	35	34	47	43	41	5	3	17	9	16	82	49	74	86	77	56	69	51	48	56
75	22	15	42	37	42	6	3	10	6	14	8	21	25	30	17	1	0	2	2	1	28	45	59	69	70	25	23	31	42	46
