# Supplementary material for: PplD is a de-N-acetylase of the cell wall linkage unit of streptococcal rhamnopolysaccharides
Source: Nat Commun. 2022 Feb 1;13:590. doi: 10.1038/s41467-022-28257-0 (PMC8807736; doi:10.1038/s41467-022-28257-0)
Supplement: Supplementary file 3 — Source data [file 41467_2022_28257_MOESM3_ESM.zip › Rush et al Source data/SupplementaryFigure3.xlsx]

## Sheet: SupplementaryFigure3a
HONO			MA
76.8	70.7	73.1	19.5	22.6	22.9

## Sheet: SupplementaryFigure3b
MA			HONO
21.1	24.9	26	72.5	67.9	66.9
