# Supplementary material for: PplD is a de-N-acetylase of the cell wall linkage unit of streptococcal rhamnopolysaccharides
Source: Nat Commun. 2022 Feb 1;13:590. doi: 10.1038/s41467-022-28257-0 (PMC8807736; doi:10.1038/s41467-022-28257-0)
Supplement: Supplementary file 3 — Source data [file 41467_2022_28257_MOESM3_ESM.zip › Rush et al Source data/Figure7.xlsx]

## Sheet: Figure7a
lysozyme, mg/mL	GAS WT					GASΔgacH					GASΔgacH:pgacH
0.3	86	77	69	96	95	159	150	262	180	159	155	148	147	103	131
0.6	49	37	36	68	42	168	141	182	132	118	72	72	98	67	90
1.25	39	26	25	35	23	209	78	261	131	127	45	40	51	46	41
2.5	16	8	11	20	9	274	99	238	162	140	36	7	41	34	30

## Sheet: Figure7b
histones, mg/mL	GAS WT				GASΔgacH				GASΔgacH:pgacH
9.3	83	86	89	98	89	104	106	63	61	75	96	98
18.75	56	87	45	104	103	74	72	45	61	71	60	35
37.5	32	42	33	64	106	117	131	71	17	21	17	20
75	19	17	17	21	166	177	167	122	10	9	17	12
