# Supplementary material for: PplD is a de-N-acetylase of the cell wall linkage unit of streptococcal rhamnopolysaccharides
Source: Nat Commun. 2022 Feb 1;13:590. doi: 10.1038/s41467-022-28257-0 (PMC8807736; doi:10.1038/s41467-022-28257-0)
Supplement: Supplementary file 3 — Source data [file 41467_2022_28257_MOESM3_ESM.zip › Rush et al Source data/Figure8.xlsx]

## Sheet: Figure8a
	Mild acid			HONO
S.mutans WT	19.3	18.5	17.8	87	79.8	81.9
SMUΔppID	43.6	41.2	41.7	11.2	2.9	1.1
SMUΔppID:pppID	8.1	10.9	11.8	89.2	90.8	88.5
SMUΔppID:pppID-D167N	36.5	33.7	33.8	11.7	11.8	10.3
SMUΔppID:pppID-H105A/D167N	37.4	32.2	35.8	10.3	9.8	11.3

## Sheet: Figure8b
	Mild acid			HONO
GBS A909	43.7	41.1	45.4	30.6	28.5	28
GBSΔppID	52.8	52.2	54.4	9.2	11.6	7.8
GBS CHO1	56.6	58.1	56.8	6.7	4.2	8.8
S. equi	18.6	19.1	18.2	92.3	96.2	95.5
S. thermophilus	61	62.5	58.6	6	5.8	4.1
