# Supplementary material for: PplD is a de-N-acetylase of the cell wall linkage unit of streptococcal rhamnopolysaccharides
Source: Nat Commun. 2022 Feb 1;13:590. doi: 10.1038/s41467-022-28257-0 (PMC8807736; doi:10.1038/s41467-022-28257-0)
Supplement: Supplementary file 3 — Source data [file 41467_2022_28257_MOESM3_ESM.zip › Rush et al Source data/Figure5.xlsx]

## Sheet: Figure5c
GAS WT	77.4	76.7	77.6
GASΔppID	7.8	4.9	4.7
GASΔppID:pppID	89.6	93.3	91.8
GASΔppID:pppID-H105A	0.9	2.8	4.6
GASΔppID:pppID-D167N	3.8	2.7	2.2
GASΔppID:pppID-H105A/D167N	2.9	4.7	5
