# Supplementary material for: PplD is a de-N-acetylase of the cell wall linkage unit of streptococcal rhamnopolysaccharides
Source: Nat Commun. 2022 Feb 1;13:590. doi: 10.1038/s41467-022-28257-0 (PMC8807736; doi:10.1038/s41467-022-28257-0)
Supplement: Supplementary file 3 — Source data [file 41467_2022_28257_MOESM3_ESM.zip › Rush et al Source data/Figure2.xlsx]

## Sheet: Figure2a
Fraction	Rhamnose	GlcNAc	Phosphate	GlcNAcitol
1
2
3
4
5
6			0.6
7	0	0	0.6
8	5.1	0	0.3	0
9	10.3	6.8	1.3	0
10	47.8	7.7	4.7	0.5
11	119.5	29.3	9.6	5.5
12	180.9	63.3	15.9	7.6
13	254.3	87.1	19.5	17.9
14	375.6	51.7	23	18
15	284.5	73.7	10.2	10
16	236.3	41.7	6.8	4.3
17	141.8	44.2	4.5	1.8
18	56.6	5.3	1.7	0
19	0	0	2.2
20	0	0	0.5
21	0	0	1.5
22	0	0	0.8
23			1.3
24			0.8
25			0
26			0
27			0
28			0
29			0
30			0

## Sheet: Figure2b
Fraction	Rhamnose	GlcNAc	Phosphate	2,5-anhydromannitol
1
2
3
4
5
6			-2
7			-1.2
8	0	0	0.1	0
9	49.3	8.5	6.4	0
10	142.6	62.1	14.6	3.3
11	417.3	97.9	40.2	7.8
12	830.7	340.7	55	12.7
13	897.5	331.7	62.7	17.1
14	731.5	334.7	56.5	15
15	451.1	141.1	41.5	11.5
16	299	84.8	22.3	9.3
17	40.1	31	10.5	0
18	36	9.2	3.2	0
19	0	0	0.4
20	0	0	0.2
21	0	0	4
22	0	0	-1.5
23	0	0	-1.2
24	0	0	-1
25	0	0	0.5
26			0
27			0
28			0
29			0
30			0

## Sheet: Figure2c
Mild acid				HONO
Fraction	Total sugar	Phosphate		Fraction	Total sugar	Phosphate
1				1
2				2
3				3
4				4
5	38.2	1.2		5	0	-0.4
6	192.7	1		6	282.1	-0.2
7	166.7	1.4		7	462.5	2.4
8	96.6	1.2		8	427	6.2
9	20.2	-0.1		9	213.3	5.4
10	-2.7	-0.2		10	175.4	5.2
11	12.2	0.2		11	215	8.2
12	22.8	0.2		12	176	6.8
13	26.9	0.1		13	125.2	4
14	12.8	0.5		14	57.8	2.2
15	15	0.2		15	5.2	0.1
16	-6	-0.2		16	18.7	0.4
17	14.8	0.2		17	2.8	-0.4
18	2.8	0		18	32	4.2
19	45.1	2.4		19	166.9	10
20	123.2	5.7		20	333.6	18.7
21	105.5	6.3		21	259.6	16.7
22	116.1	6.1		22	320.8	26.3
23	125.5	10.7		23	308.2	24.5
24	61.8	15.2		24	297.7	28.2
25	18.4	13.4		25	182.4	21.9
26	5.2	4.2		26	72.7	14.1
27	0	1.8		27	20.7	7.3
28	0	1.3		28	16.7	1.7
29	0	0.7		29	10.9	1.1
30	0	1		30	40.4	2.1
31				31
32	0	1.1		32	17	-0.4
33				33
34	0	0.4		34	12	-0.7
35				35
36	0	1.5		36	5.4	-0.7
37				37
38	0	1.4		38	12.2	-0.2
39				39
40	0	1.1		40	9.8	-0.5
41				41
42	0	1.3		42	5	2.1
43				43
44	0	1.2		44	3.5	1.1
45				45
46	0	0.7		46	0.1	2.3
47				47
48	0	1.6		48	12.6	3
49				49
50	0	0.1		50	15	0.3

## Sheet: Figure2d
	GlcNAc				Phosphate				2,5-anhydromannitol				GlcNAcitol
GACNA unbound	10.952	9.846	6.943	7.661	0.095238	0.198238	0.290805	0.294643	1.17	0.08	0.22	0.29	0	0	0	0
GACNA bound	11.5	9.773	4.772	9.78261	1.1	1.73296	3.77953	2.41008	1.3	0.11	0.18	0.24	0	0	0	0
GACMA unbound	7.398	10.8	12.66	12.452	0.131068	0.6	0.358491	0.29589	0	0	0	0	0.76	2.64	1.02	0.66
GACMA bound	10.28	15.8	10.541	10.6517	1.59441	2.10227	3.39917	2.12023	0	0	0	0	2.14	0.7	0.44	0.47191
