# Supplementary material for: PplD is a de-N-acetylase of the cell wall linkage unit of streptococcal rhamnopolysaccharides
Source: Nat Commun. 2022 Feb 1;13:590. doi: 10.1038/s41467-022-28257-0 (PMC8807736; doi:10.1038/s41467-022-28257-0)
Supplement: Supplementary file 3 — Source data [file 41467_2022_28257_MOESM3_ESM.zip › Rush et al Source data/SupplementaryFigure9.txt]

>S.pyogenes
K
KLVALTFDDGPDSTTTPQVLDILAKYQAKGTFFMIGSKVVNNENLTKRVSDAGHEIANHTWDHPNLTNLSVSEIQHQVNM
TNQAIEKACGKKPRYLRPPYGATNATVQQSSGLTQMLWTVDTRDWENHSTDGIMTNVKNQLQPGGVVLMHDIHQTTINAL
PTVMEYLKAEGYECVTVSELYAHQ
>S.canis
KKIVALTFDDGPDPATTPQVLDILARYHAKASFFMMGSKVVNNEALVKRVSEAGHDIGNHTWDHPNLTKLPVDQIQ
SEVNRTNQAIEKACGKKPLYLRPPYGATNAMVQQASGLTQMLWTVDTRDWENHSTEGIMANLKKQLQPGGVVLMHDIHQT
TVDALPTVMEYLKAEGYQCVTLSELYDHT
>S.castoreus
QKLVALTFDDGPDPVTTPQVLDILAKYKAKGTFFMLGSKIASNEALTKKVSDAGHEIGNHSWDHPNLTKLTVEQIQ
NQIDMTNQAIVKACGKKPLYLRPPYGATNDTVQRASGLKQMLWTVDTRDWENHTTEGIMTNIKKQLQPGGVVLMHDIHQT
TVNALTTVMEYLKAEGYKCVTVSELYGH
>S.dysgalactiae
QKLVALTFDDGPDPRTTPQVLDILAKYQAKGTFFMMGSKVAGNEALVKRVSEAGHEIGNHSWDHPNLTKLTVDQIQY
QVNATNQAISKACGKKPLYLRPPYGATNDTVQRASGLAQMLWTVDTRDWENHSTAGIMANIKKQLQPGGVVLMHDIHQTT
VNALPTVMEYLKAEGYQCVTVSDLYNHH
>S.ictaluri
QKLVALTFDDGPDPKTTPQVLDLLAKYQAKATFFMMGSKIAGNEDLVKQISEAGHEIENHSWDHPVLTKLRPEEVQSQ
VNRTNQAILNACGKQPKYLRPPYGATNDSVRASSGLIQMLWTVDTRDWENHNTEGIMANVKKQLHPGGVVLMHDIHQTSV
NALPTLLNYLKAQGYTCVTVEELFRS
>S.equi
QKLVALTFDDGPDPVTTPQVLDILAKYQAKGTFFMMGSKVVGHEALVKKVSAAGHDVENHSWDHPDLTTLTVDQIQT
QINTTNQAIEKACGKRPVYLRPPYGATNDIVRRASGLKEMLWTVDTRDWENRNTAAIMANVKQQLQPGGVVLMHDIHQTS
VDALPSIMEYLKAEGYKCVTLSELYGSR
>S.phocae
QKLVALTFDDGPDPSTTPQVLSILAKYQAKGTFFMLGSKIAGNESLVKKVTDAGHEIDNHSWDHPDLTTLTAEQVKE
QVNNTSEVIKKASGQGPIYLRPPYGATNESVRKASGLTEMLWTVDTRDWENHSTNGIMANLKQQLQPGGVVLMHDIHQTT
VDALPIVMEYLKAEGYQCVTLKELFGTR
>S.bovimastitidis
EKMVALTFDDGPNPETTPRVLELLAKYGAKATFFMLGSKVVANQELVKKVHDNGNEIGNHSWDHPNLTKLAPEQI
QNQVQSTNDAIAKACGQKPLYLRPPYGATNEVVKKAAAMNQMLWTVDTRDWDNHNTQAMMANIKNQLQPGGVILMHDIHK
TTVDALPTILEYLKKEGYKCVTVSQLMGHS
>S.catagoni
EKLVALT
FDDGPNPDTTPQVLSLLDKYQAKATFFMMGSKISGNESLVKKIISAGHEIGNHSWDHPDLTKLSEDQVRFQIRNTNDAIA
KACGKVPIYLRPPYGATNDNVRRISGLTEVLWTVDTRDWENHNTEAIMANIRSQLQPGGIILMHDIHQTSVNALPTVLDY
LKSQGYKCVTVSQVMGH
>S.didelphis
EKRVALTFDDGPNPATTPQVLSLLEKYHAKATFFMMGSKIPGNESLVKKVADAGHEIANHSYDHPDLTKLNDQQ
IKYQINTTNEAISKVIGKRPIYLRPPYGATNDRVRQLAGLTEILWTVDTRDWENRNTNAIMTNIKQQLHPGGIILMHDIH
QTSVNALPSVLDYLQKEGYTCVTVSVLMGKE
>S.parauberis
KKLVALTFDDGPNPLTSPQVISILQKYNAKATFFMMGSKVLGNESILKSVIASGSEIGNHTWDHPYLTKQSDEEVKSQIE
RTNIAIEKACGKRPIYLRPPYGATNARVEKLSGMTEILWTVDTRDWENHNTEKIMANIKSQLHPGGIILMHDIHQTSLQA
LPTVLDYLKKEGYQCVTVSKLLGDN
>S.iniae
KKIVALTFDDGPNPVTTPQVLSILDKYHAKGTFFMLGSKISGNEDLVKKVKEAGHEIGNHSWDHPNLTKLSPDQVSFQI
KNTNMAIEKVTGKAPIFFRPPYGATNANVQSIAALTQVLWTVDTRDWENHNTEAILANIKAQLRPGGIILMHDVHQTTVN
ALPTVLDYLKSQDYKFVTVSQVLGHS
>S.porcinus
EKMVALTFDDGPNPATTPKVLELLSKYGAKATFFMMGSKIAGNEALVKKVHDLGNDIGNHSWDHPNLTKLSPDQV
KSQIQSTNDAIAKACGQKPIYLRPPYGATNEMVKQASGMNQMLWTVDTRDWENHSTEGIMSNIKSQLQPGGVILMHDIHQ
TSVDALPTVLEYLKKEGYRCVTISQLMGE
>S.pseudoporcinus
EKMVALTFDDGPNPATTPKVLELLSKYGAKATFFMMGSKIAGNEALVKKVHDLGNDIGNHSWDHPNLTKLSPDQVK
SQIQSTNDAIVKACGQKPVYLRPPYGATNDMVKQASGMSQMLWTVDTRDWENHSTEGIMSNIKSQLQPGGVILMHDIHQT
SVDALPTVLEYLKKEGYQCVTLSQLMGE
>S.uberis
QKQVALTFDDGPDPRTTPQVLDMLKKYHAKATFFMLGGKISGNESLVKRIADEGNEVGNHSFDHSNFTKLSHEQIVSQI
ESTNSLIEKACGKKPIYFRPPYGATDERVKQAVGMSQLLWTVDTKDWENHNTAAIMTNIKNQLRPNGIILMHDIHQTSVN
ALPTVLDYLVNQGYHFVTVSQLMASQNIQ
>S.caballi
GKVVALTFDDGPNSATTPKVLDILAKY
KAKATFFVLGSKVAGNEAILKRMTEAGCEIGNHSWDHPSLSTLSADQIKWQIDSTNQAVSDVIGSNPKIVRPPYGATNET
VKSIVGVPQVLWSVDTLDWKNHDTQAILANVQSQTQAGAIILMHDIHQTTVAALPTVMDYLVSQGYQFVTVSELYGY
>S.halichoeri
RKVIALTFDDGPDAETTPQVLNILAKYHAVGTFFMIGSKVAGHEALVKKVYNQGNEIGNHTWTHPNLTLLSPDQVKA
EINQTNQVLEKITGKKPVFLRPPYGATNERVKEITGMEQAMWTVDTRDWENHSTQGIMTNLKNQAGPNGVVLMHDIHQTS
VNALPSVIEYLQSQGYSFVTLSQLYAS
>S.agalactiae
APRVALTF
DDGPNEKTTPKALEILKRYNAKATFFVMGQSAVGHTDILQRMHAEGHEIGNHTWDHPNLTKLPAEKIKEEIHKTNDLIMK
ATGQKPVYLRPPYGATNATVKTVTGLKEMLWSVDTEDWKNHNTQAMMTNIKKQLRPGGVILMHDIHQTTIDALPTIMDYL
TTQGYYFVTVGELYSTP
>S.pluranimalium
LKRVALTFDDGPNPDTTPRVLEILDQYNAKATFFTLGHKLAGQETLVKRMIDQGNEIGNHTWSHPNLTTLS
VEGIKQEITATNQAIEKITHQKPTLMRPPYGATNATVQAAVGMKEIMWTVDTLDWQSHSTPAIMKKLKEQLTPGGIILMH
DIHQTSVDALPSVLDYLKSQGYEVVTVSELYGY
>S.pharyngis
EKVVALT
LDDGPKSETTAQALAILEDYKVKATFYLVGQNIAGNENLLKQMKKAGHEIGNHSWDHSDLSKMSLDQVKASLGATSDAVK
EVLGQGTKTMRPPYGASNDIVRAATALPPVMWTVDTYDWQNKNPDMILQNVKEGLQPGSVILMHDIHQSTIDALPAVLDY
LISQGYKFVTISELYGY
>S.thoraltensis
LKKVALTFDDGPNPATTPKVLDILQQYDAKATFFTLGQKIAGQEDLLKKMVDQGNEIGNHTWSHPNLTTLS
SEGIKQEINATNEAIEKAIKQKPTLMRPPYGATNTAVQSAAGLKEIMWTVDTLDWQSHSTPAIMKKVQEQLTPGGIILMH
DIHQTSVDALPSVLEYLKSQGYEVVTVSELHGY
>S.halotolerans
LKRVALTFDDGPNPATTPKVVDILKRYNAKATFFTIGQKIAGQEELLKKMVDQGNEIGNHTWTHPNLTTLS
GEAVKQEINDTNAAIEKAIKQKPTLMRPPYGATNTMVQSAAGMKEVMWTVDTLDWQSHSTPAIMKKVQEQLKPGGIILMH
DIHQTSVDALPSVLEYLKSQGYEVVTVSELNGY
>S.marimammalium
RKVVALTFDDGPSPQTTPQVLEILAKYHIKATFYILGSHVSGNETILQQ
MITSGHELGNHSWDHPALTGLTTEQVKWQIQSTTDAIMKATGVTPKTVRPPYGDSNPKVAQDVGLPLVFWTVDTRDWAER
NTPSIMTNLKATLGSGGVILMHDIHQTSVDALPTVIDYLISQGYEFVTISELYGY
>S.sobrinus
GHVVALTFDDGPNPDTTPQVLKILKKYKAKATFFVVGKSVAGNEKILKDELDDGHDIGNHSWDHPQLSKLPTTQAA
SQINQTNQAIEQATGKAPILLRPPYGATNPTVRSLTDLYQVLWDVDTYDWKYRNTQSILNQVKAQTQDGSVILMHDIHQT
TVDALPTVLDYLSSQGYKFVTVSQLYGYV
>S.downei
GHVVALTFDDGPNPDTTPQVLKILKKYKAKATFFVVGKSIAGNEQILKDELAAGHEIGNHTWDHPQLNKLTPSQAS
QEINQTSQALEGATGKAPILLRPPYGATNPTVRSLTDLYQVLWDVDTYDWKNRTTQSILNQVKSQVQDGSVILMHDIHQT
TVDALPAVLDYLSSQGYEFVTVSKLYGYV
>S.periodonticum
QKLVALTFDDGPNAATTPQALDILAKYHVKGTFFMLGKNIAGNEQLVKRVHDEGHEIGNHSW
SHPQLPTLALEQAKKQIEDTQAALRAVIGESPKMMRPPYGAINNTLRNAVDMSFIMWNVDSLDWKNRNTGSIMEQVKKQT
YPGSIILMHDIHQTTINALPSVIEYLQKNGYTLVTVSELLNHQLEGHRLYYGAN
>S.anginosus
QKLVALTFDDGPNAATTPQALDILAKYHVKGTFFMLGKNIAGNEQLVKRVHDEGHEIGNHSW
SHPQLPTLALEQAKKQIEDTQAALRAVIGESPKMMRPPYGAINNTLRNAVDMSFIMWNVDSLDWKNRNTGSIMEQVKKQT
YPGSIILMHDIHQTTINALPSVIEYLQKNGYTLVTVSELLNHQLEGHRLYYGAN
>S.criceti
GHVVALTFDDGPNPMTTPKVLKILKKYKAKATFFVVGQSVAGNEGILREELKDGHDIGNHSWNHPQ
LNKLPVNQASSQIAQTSQAIEKATGQAPKLLRPPYGATNDKVRSLTNLYQVLWDVDTLDWKNRNTQAILSQVKSQVKNGS
VILMHDIHQTTVDALPTVLDYLSSQGYKFVTVSELYGYV
>S.intermedius
QKLVALTFDDGPNAETTPHALDILAKYHVKGTFFMLGKNVAGNEQLIKRVHNEGHEIGNHS
WSHPLLTTLSLDQAKKQIEETQVALQSVIGESPKLMRPPYGAINDTIRNAIDMSFVMWNVDSLDWKNRNTQSIMEQVKKQ
TTSGSIILMHDIHQTTINALPSVIEYLQKNGYTLVTVSELLQHRLEGHQLYYGGY
>S.porci
GKVVALTFDDGPNSSSTPRILDTLKRYNAKATFFVIGSSVP
GNEAILKRAVSEGHEIGNHTWSHPSLATLSVNDIKWQMSETSKVITSATGKEVKLMRPPYGATNATVQANVGYPQILWDV
DTLDWKNRNTQAILGNVQSQVTPGAVILMHDIHGTTADALPAVMDYLVSQGYRFVTVSELYGF
>S.hyovaginalis
LKRVALTFDDGPSPVTTPKVLDILAKYHAKATFFSIGSKVEDQAELVKRMVADGHEIGNHTWSHPNLTHLSEA
AVRQELTLTNEAIKKVTGSLPHLMRPPFGSTNATVKAVSEMTEVLWTVDTLDWQSRSSTAILDHVKAQLKPGGIILMHDI
HQSSVDALPAVLDYLQSQGYEVVTVSELNGYSGV
>S.oricebi
KKLVALTFDDGPDPKTTPQALDILAKYKAKATFFMLGQHIAGNENLIKRVQKEGHEIGN
HTWSHPRLPTLSLAQAQKEIEDTQAALAAVTGQRPRLLRPPYGEFTGALCAGIDLSFILWSVDSLDWQSHKTEAILDQVK
KQVKEGSIILMHDIHQTSIDALPTVLDYLQKNGYSLVTVSELMNQQLEGHQVYYNAP
>S.plurextorum
GNVVALTFDDGPNASTTPRILDILKGYQAKATFFVIGKSIA
GNEELLKRMKSEGHEIGNHTWSHPSLPTLSADQITWQVNETSKAITKVTGDQVTLLRPPYGATNASVRSLLTYPQIMWDV
DTEDWKNRNTESILANVKAQLHPGAVILLHDIHGSTADALPVVMDYLVSQGYRFVTISELYGY
>S.himalayensis
RKLVALTFDDGPSPETTPQALEILAKYHAKATFYMLGKKVAGNEKLIKQVKAAGHEIGNHSWNH
PQLTAIPLNQAVQEISDTQAALQAVIGEAPRTMRPPYGSINQAVQNAVNVSFMLWDVDTLDWKTHNTAAIMREVRKTQPG
SVILMHDIHQTTIDALPSVLEYLKENGYTFVTVSELFQENLLPHQCYYSHYQP
>S.rubneri
EKMVALTFDDGPDPTTTPQALEILKKYRVKGTFFMLGKNVSAYPEIAKQVRQAGH
EIGNHSWNHPVLTKLSLDAAKREIMDTKEIIQKVTGVQTMITRPPYGSINSAIQYAVDQAFIMWDVDTLDWKSHNTNAIL
SEIKKQVKPGSIILMHDIHQTSINALPAVIEYLQSQGYNLVTIDELLDHQVESHRLYYSKN
>S.lactarius
QKMVALTFDDGPDPKTTPQALSILKKYNAKATFFMVGKNVDAYPNIAKQVRKEGHQ
IGNHTWDHPQLPKLSLSDAKKEILDTQEAIQKATGVQTKITRPPYGAINNAIQYGIDQSFIMWDVDSLDWKNHNTASILN
EVKKEVKPGSIILMHDVHQTTIDALPTVLDYLKEQGYTFVTVDELLNYQLESHRIYYNRN
>S.parasanguinis
RKMIALTFDDGPDPTTTPQALAILKKYNAKATFFMVGKNVSANPDIAKQVRKEGHQ
IGNHTWDHPQLPKLSLDNAKKEILDTQEAIQKATGVQTKITRPPYGALNNAIQYGVDQSFIMWDVDSLDWKTHNTTAILN
EVKKEVKPGSIILMHDIHQTTIDALPTVLDYLKSQGYTFVTVDELLDYQLESHRIYYNGN
>S.cristatus
EKMVALTFDDGPDSKTTPQALEILKRYNAKATFFMVGQNVAANPELAKRV
LDEGHQLGIHTWSHPDLTKLPLNQSKKEILDTQEAIYKATGIRPMITRPPYGAINSTVQNAVDQSFIMWSVDSLDWKTRN
TKAIMQEIVKTQPGSIILMHDIHQTSIDALPSVLDYLKNNGYTLVTVDELLENQLQPHQIYYSRN
>S.sanguinis
VKMVALTFDDGPDPKTTPQALDILKKYGAKATFFMVGQNIAGNEAIVKRV
HNEGHQIGIHTWDHPVLTKLPLESAKKEILDTQTAINNVIGIKPMITRPPYGAINTTIQNSVDQSFIMWNVDSLDWKTRN
TKAIMQEIAKTQPGSIILMHDIHQTSIDALPSVLEYLKSNGYTLVTVDELLEGQIEPHRIYYGRD
>S.panodentis
EKMVALTFDDGPEAKTTPQALDILKKYGAKATFFMVGQNIAGNEDLVRRV
YAEGHQIGIHTWDHPILTKLPLEAAKKEILDTQTALAKVIGSKPTITRPPYGAINLTIQNALDQSFIMWNIDSLDWKTHN
TKAIMQEVAKTQPGSIILMHDIHQTTIDALPSVIKYLQNQGYTLVTVDELLEGQLDLHRIYYGRN
>S.respiraculi
QKRIALTFDDGPSAATTPQVLDLLKKYNVKATFFILGQNVPGNEAILKRIVAEGHEV
ASHTWDHANLVTLSADQVKQEIDKTQEVIKNVTGQAPTMMRPPYGSVNQSVMSVMQLPVIYWSVDSKDWQSRNPAAILNE
VKTCTYPGSIILMHDIHQPTVDSLTSVLDYLLGQGYQPVTVSDLLGKNLDPQLIYYDHQSARPAQ
>S.australis
AKMVALTFDDGPDPSTTPQALDILNKYHVKATFFMLGKNVSAYPEVAKRVRQEGH
EIGIHTWNHPVLTKLPLESAQKEIMDTKEVIQKVTGVQTKITRPPYGSINSAIQYAVDQAFIMWDVDTLDWKSHNTEAIL
AEVKKQVKPGSIILMHDIHQTSINALPAVIQYLQSQGYTIVTVDELLNHQVESHRLYYNRN
>S.xiaochunlingii
AKMVALTFDDGPDPSTTPQALDILNKYHVKATFFMLGKNVSAYPEVAKRVRQEGH
EIGIHTWNHPVLTKLPLESAQKEIMDTKEVIQKVTGVQTKITRPPYGSINSAIQYAVDQAFIMWDVDTLDWKSHNTEAIL
AEVKKQVKPGSIILMHDIHQTSINALPAVIQYLQSQGYTIVTVDELLNHQVESHRLYYNRN
>S.koreensis
AKMVALTFDDGPDPTTTPQALDILNKYHVKATFFMLGKNVSAYPEVAKRVRQEGH
EIGIHTWNHPVLTKLPLESAQKEIMDTKEVIQKVTGVQTKITRPPYGSINSAIQYAVDQAFIMWDVDTLDWKTHNTQAIL
AEVKKQVKPGSIILMHDIHQTSINALPAVIEYLQSQGYTIVTVDELLDHQVESHRLYYNRN
>S.pseudopneumoniae
QKVVALTFDDGPNPATTPQVLETLAKYGVKATFFVLGKNVSGNEDLVKRIKSEG
HVVGNHSWSHPILSQLSLDEAKKQITDTEDALTKALGSSSKLMRPPYGAITDDIRNSLDLSFIMWDVDSLDWKSKNEASI
LTEIQHQVANGSIVLMHDIHSPTVNALPRVIEYLKNQGYTFVTIPEMLNTRLKPHELYYSRDE
>Gemella.haemolysans
RKAVALTFDDGPNPNTTPVALELLKKYNAKATFFMVGHAVAGNENIIKQVVAEGHQI
GNHSWSHPLLTKISLEEAKSQINDTTEALKKASGQDVHIMRPPYGGINSAIQEAVDQSFILWDIDTLDWKNRNTASIMKE
VQKTQPGSIILMHDIHQTSIDALPTVLQYLTDQGFELVTVEELMGDQLELHQKYTNRE
>S.marmotae
QKRIALTFDDGPSAITTPQVLDILKKYKAKATFFVLGQNIAGNEEILKRIVAEGHEVA
SHTWDHADLRTLSGQQIKQEMDQTREAIHNVIGQDPKMMRPPYGSVNQSVMSVMQLPVIYWSVDSKDWQSRNATAILSEV
KACTYPGSIILMHDIHQPTVDSLTSVLDFLLGEGYQPVTVSELLGKNLNPQLIYYDQQSSRPGE
>S.gordonii
EKMVALTFDDGPDAKTTPQALDILKKYGVKATFFMLGQNVVSNPDIVKRV
KNEGHQIGIHTWDHPVLTKLPMEIVKKEIFDTQTAIYNVVGIKPTITRPPYGAINSTIQNAIDQSFIMWNVDSLDWKTRN
TKAIMQEVAKTQPGSIILMHDIHQTSIDALPSVIQYLQNNGYTLVTVDELLEGQLEPHRIYYGRD
>S.ovuberis
GKVIALTFDDGPRPETTPQVLDLLASHQIKATFFLLG
QSILGNESIVQRMAAEGHQLANHTWSHPYLTKISPDQIRAEVTQTQDLILRVSGQLPTVLRPPYGSFNAVVEQHAGLPIV
TWTIDTLDWQSRNPASILERVKAQATSGGVILMHDIHQSTVDALPAVIEFLKSEGYQFVTLNELYGY
>S.sinensis
EKMVALTFDDGPDSKTTPQALEILKRYNAKATFFMVGQNVAANPELVKRV
HEEGHQLGIHTWSHPVLTKLPLDQAKKEITDTQEAIYQAAGIRPLITRPPYGAVNAALQNAVDQSFIMWNVDSLDWKNRN
TSAIMQEVAKTQPGSIILMHDIHQTTIDALPSVLEYLKNNGYTLVTVDELLENQLQPHQIYYSRN
>S.massiliensis
KKVVALTFDDGPNPATTPKVLDILKAHHAKATFFTLGQNIAGNEAIMKRVLAEGSEIGNHS
WSHPSLPTLPVEQVQKEINDTTAAIKKAVGIDSKIMRPPYGDINLTVQNAVDQSFIMWSVDSLDWKNRDTNAILSRIKEG
TQPGSIILMHDIHQTTVDALPAILDYLDSQGYGYVTVSELLEKKLAPHQIYYSQN
>S.acidominimus
QKRIALTFDDGPSATTTPQVLDILKKYNVKATFFILGQNVPGNEEILKRIVAEGYEV
ASHTWDHANLVTLSGDQVKQEMDQTQDVIKKVTGQAPTMMRPPYGSVNQSVMSVMQLPVIYWSVDSKDWQSRNPGAILNE
VKTHTYPGSIILMHDIHQPTVDSLTPVLEHLLGQGYQPVTVSDLLGKKLNPQLIYYDQQSARPAS
>S.suis
LRQVALTFDDGPNPNTTPVVLDLLKKYNAKATFFVVGKAVVGNEAILRRMVAEGHVI
ANHTWNHPNLVTISGEQVQREIQDTQAAITEATGIVPTMVRPPYGSVNQAVVNQMGLPSIYWSVNSKDWKSRNPQAILKE
IKEQTCPGSIILMHDIHQSTVDSLESVLQYLTGEGYNMVTVTDLLASPLNPQLIYYSQELSGPAQ
>S.pneumoniae
QKVVALTFDDGPNPATTPQVLETLAKYDIKATFFVLGKNVSGNEDLVKRIKSEG
HVVGNHSWSHPILSQLSLDEAKKQITDTEDVLTKVLGSSSKLMRPPYGAITDDIRNSLDLSFIMWDVDSLDWKSKNEASI
LTEIQHQVANGSIVLMHDIHSPTVNALPRVIEYLKNQGYTFVTIPEMLNTRLKAHELYYSRDE
>S.peroris
KK
VVALTFDDGPNATTTPQALDILAKYKIKATFFVQGKNVAGNEAILKRMKAEGHEVGNHSWDHPVLTKLSLEDAKKQLTDT
ESAITSVLGTSSKLMRPPYGAISDDIRNSLDLSFILWDVDSLDWKSKNEAAILAEIQRQASNGSIILMHDIHQTSVNSLP
KVIEYLQGEGYSFVTVSELLGNHVKPHEIYYSRNQ
>S.azizii
QKRIALTFDDGPRATTTPQVLDILKKYNVKATFFILGQNVPENQELLKRIVAEGHEV
ASHTWNHANLVTLSPEQVKQEMDKTQEVIKNVTGQAPTMMRPPYGAVNPSVMSTMQLPVIYWSVDSKDWQSRNPVAILNE
IKACTYPGSIILMHDIHQPTVDSLTAVLDYLLGQGYQPVTVSELLGKHLNPQMIYYDQQSARPAQ
>S.parasuis
ARNISLTFDDGPNPSTTPLVLDLLKKYNAKATFFVLGQNIEGNEWILQRM
KDEGHEIANHSWSHPNLTNLSPDAIHQEIEKTQVAIEKAVGQRPVLVRPPYGAVNKKVASAMNLPSIYWNVDTKDWSSHN
PQAILNQVRTNAYPGCFILMHDIHKETVKSLDSVLQFLTSQGYSMVTVSESLGNNLNPQFVYYNQHSAAPPAQ
>Virgibacillus.dokdonensis
QKRVALTFDDGPHPQNTPKVLDLLKQYNAKATFFMLGNKVTANATVVKRMKDEGHELGNHTWDHKDLTKLGVAGI
RREIEQTNEAIRNAAGKNPTLFRPPYGATNGNIEKIVGLPSILWTVDTRDWESLDPVAILNEVKSHTTDGSILLMHDIHT
STVNGLKSVLDYLVGEGYEFVTVSEIIKT
>S.infantis
KKVVALTFDDGPDGNTTPQALDILAKYKIKATFFVQGKNIAGNEAILKRMQAE
GHEVGNHSWNHPVLTQLSLEDAKKQITDTESAITSVLGKSSKLMRPPYGAISDDIRNSLDLSFIMWDVDSLDWKSKNEAA
ILTEIQRQTTDGSIILMHDIHQTSVNSLPKVIEYLQGQGYSFVTVSELLGNHVKPHEIYYSRNQ
>S.varani
QNMVALTFDDGPNPKTTPQVLDTLKKYHAKATFFILGQNIAGNEELIKRMVAEGHQVA
NHSWSHPNFVNLSPEQVKHEVEQTQSALEQITGHRPLMVRPPYGSVNKAVMGAMGLPAMYWSVDSLDWKSRNATAILGVI
KANTRPGSIILMHDIHQPTADSLESVLQYLQEKGMSTGTLSDMLGTNLNPQMIYYDRDTARPAQ
>S.danieliae
KKVIALTFDDGPDSQLTPKLLDILEQEKVPATFFVLGRNVAGNEQILKRMSKRGS
EIANHTFNHPNLQLLPTDGALAEIRDTQSEIKRATGIDSKLFRPPFGNYTSQTQLYGGLPTILWSVDTLDWQSHNPAMIL
EQVKTYARPGGIVLMHDIHKETIDAVPAVIDYLKEEGYEFVTVSDLLKTKGIDPQGIYYDRDGLIDE
>S.minor
ERMVALTFDDGPNPKTTPALLDILKKHNIKATFFILGQNIAGNEGIIKRMVAEGHEI
ANHSWSHPNFTTLSSEQVKQEVEQTQSALEKITGQRPQMIRPPYGAVNQKVMEAMNLPVMYWSVDSLDWKSRDAKAILEV
VKTNTRPGSIILLHDIHQPTVDAVESIIYYLKEQDYSLGTLSNLLGPNLNPNLIYYDRDARQPVQ
>S.halitosis
KKVVALTFDDGPNPTTTPQALDTLAKYGVKATFFVLGKNVAGNEDLLKRMKSEGH
VVGNHSWDHPILSKLSLEDAKKQITDTEDLLTQVLGSSSKLMRPPYGAITDDIRNSLDLSFIMWDVDSLDWKSKNEAAIL
TEIQHQVRNGSIILMHDIHGPSVNSLPSVIEYLKGEGYTFVTVPELLNSRLKAHEIYYDRDQ
>S.ovis
EKMIALTFDDGPNPATTTRILDLLKKYNAKATFFILGQNIAGNEDILKRMVAEGHEVA
NHSWSHPNLTTLPPEQVKQEVEQTQVAIEKAIGKRPTMMRPPYGAVNQMVMNTMNLPAIYWSVDSLDWKSRNPQAILSVV
QANTQPGSIILMHDIHAPTADALEPVLQYLQSQGLTTGTMTDLVGKNLNPQYVYYDRTSARPAQ
>S.mitis
RKVVALTFDDGPNPTTTNQALDTLSKYGIKATFFVLGKNVSGNEEILKRMKADG
HVIGNHSWSHPVLSKLSLDEAKKQITDTEDALTKVLGSSSKLMRPPYGAITDDIRNSLDLSFIMWDVDSLDWKSKNEASI
LTEIQREVKNGSIILMHDIHAETVNALPKVIDYLKGQGYDFVTVPDLLDSRLKAHQLYYDRNQ
>S.symci
QKVVALTFDDGPNPATTNQALDTLSKYGIKATFFVLGKNVSGNEEILKRMKSDG
HVIGNHSWSHPVLSKLSLDEAKKQITDTEDALTKVLGSSSKLMRPPYGAITDDIRNSLDLSFIMWDVDSLDWKSKNEAAI
LTEIQRQVRNGSIILMHDIHAETVNALPKIIDYLKEQGYHFVTVPEMLNSRLKAHELFYDRDQ
>S.gwangjuense
RKVVALTFDDGPNPATTNQALDTLSKYGIKATFFVLGKNVSGNEEILKRMKSDG
HVIGNHSWSHPVLSKLSLDEAKKQITDTEDALTKVLGSSSKLMRPPYGAITDDIRNSLDLSFIMWDVDSLDWKSKNEASI
LTEIQREVKNGSIILMHDIHAETVNALPKVIDYLKGQGYDFVTIPDLLDSRLKAHQLYYDRDQ
>S.oralis
KKVVALTFDDGPNPTTTTQALDTLAKYGVKATFFVLGKNIAGNENLLKRMKSEGHVVGNHSWSHPVLSQLS
LEDAKKQITDTEDLLTQVLGSSSKLMRPPYGAITDDIRNGLDLSFIMWDVDSLDWKSKNETAILTEIQRQVRNGSIILMH
DIHGPSVNSLPSVIEYLKGEGYTFVTVPELLNSRLKAHEIYYDRDQ
>S.timonensis
KKVVALTFDDGPDGNTTPQALDILAKYRIKATFFVQGKNIAGNESILKRMKSEG
HEVGNHSWNHPVLTKLSLEDAKKQITDTESAITSVLGTSSKLMRPPYGAISDDIRNSLDLSFIMWNVDSLDWKSLNETKI
LTEIQHQVSNGSIILMHDIHQPSINALPRVIEYLKEQGYSFVTVSELLNSRLQPHHIYYSRE
>S.ruminantium
LRQIALTFDDGPNSNTTPVVLDLLKKYNAKATFFVIGRAIAGNEAILRRMVAEGHVIA
NHTWNHPDLVTLSPELVRKEIQDTQAAIKEAAGVVPTMVRPPYGTINQSVVDQIGLPSIYWSVDSKDWQSRNPQAILNEI
KAQTHPGSIILMHDIHQPTVDSLESVLQFLTSERYNMVTVPDLLGSNLNPKHIYYSQESPGPVH
>S.merionis
GKVVALTFDDGPDPNTTRQLQKILRQNNVRA
TFFILGQKVAGNEALLCELRDEGHQLANHSWSHPDLTKLTPEQVHAEVANTQQAILNATGTLPTILRPPYGASNARVAQA
AGLPIVNWTVDTLDWQSRNPVAILNQVKAQVHSGAVILMHDIHQTSVDAVQSVIDYLKAEGYSFVTVNELYGY
>Lysinibacillus.macroides
QKRVA
LTFDDGPNAKVTPQILATLAKYNAKATFFMVGQNVASNKAIVQQINEAGHEIGNHTWNHKNLTILSMADVQQQVEGTNNA
VYAAIGQYPTVFRPPYGATNEQVRSIMTIPSILWSIDTLDWKHHNPEKILAYVKATVQDGSIILMHDIHQTTANGLENVI
LYLQKQGYELVTVSEILQ
>Virgibacillus.pantothenticus
QKRVALTFDDGPHPENTPKILDLLKQYDAKA
TFFMQGNQVESNADVAKRVRNEGHEIGNHTWSHKQLTGLGMAGIKQEVEKANQAIRNATGENPTLFRPPYAATNKSIEQA
VGLPSILWSVDTRDWESRNPVAILNEVKRSTTDGGILLMHDVHAPTVEGLKLVLEYLAGEGYEFVTVSEIRAR
>Virgibacillus.chiguensis
QKRVALTFDDGPHPQNTPKVLDLLKQYNAKATFFMLGNKVAANATVVKRMKDEGHELGNHTWSHKDLTKLGVAGI
RQEIDKANEAIRNAAGKNSTLFRPPYGATNGNIEQIVGLPSILWTVDTRDWESLDPVAILNEVKSHTTDGSILLMHDIHT
STVNGMQSVLDYLVGEGYELVTVSEIRKN
