# Supplementary material for: PplD is a de-N-acetylase of the cell wall linkage unit of streptococcal rhamnopolysaccharides
Source: Nat Commun. 2022 Feb 1;13:590. doi: 10.1038/s41467-022-28257-0 (PMC8807736; doi:10.1038/s41467-022-28257-0)
Supplement: Supplementary file 3 — Source data [file 41467_2022_28257_MOESM3_ESM.zip › Rush et al Source data/SupplementaryFigure7.xlsx]

## Sheet: Sheet1
	GAS WT
Time, h	No treatment			Lysozyme treatment			Mutanolysin treatment
0	98.3871	98.3871	103.226	94.5652	99.4565	105.978	95.6044	102.198	102.198
1	82.2581	83.871	72.5806	73.3696	83.1522	89.6739	84.0659	80.7692	77.4725
2	79.0323	77.4194	74.1935	63.7931	71.7391	78.2609	75.8242	79.1209	70.8791
3	80.3279	74.1935	72.5806	63.7931	71.7391	78.2609	79.3103	67.5824	67.5824
18	58.0645	58.0645	54.8387	47.2826	48.913	55.4348	46.1538	31.3187	24.7253
	GAS ΔppID
Time, h	No treatment			Lysozyme treatment			Mutanolysin treatment
0	100.578	105.78	93.6416	95.858	106.509	97.6331	96.5517	103.448	100
1	86.7052	81.5029	78.0347	81.6568	90.5325	88.7574	77.5862	82.7586	79.3103
2	86.7052	74.5665	72.8324	76.3314	88.7574	83.432	72.4138	75.8621	72.4138
3	81.5029	74.5665	67.6301	74.5562	85.2071	78.1065	70.6897	74.1379	72.4138
18	64.1618	62.4277	53.7572	53.2544	65.6805	60.355	44.8276	36.2069	41.3793
	GAS ΔpdgA
Time, h	No treatment			Lysozyme treatment			Mutanolysin treatment
0	91.9075	105.78	102.312	89.6552	106.897	103.448	88.2353	107.647	104.118
1	69.3642	86.7052	83.237	70.6897	91.3793	91.3793	74.1176	86.4706	77.6471
2	65.896	84.9711	78.0347	68.9655	87.931	87.931	72.3529	84.7059	74.1176
3	71.0983	81.5029	72.8324	63.7931	82.7586	75.8621	65.2941	72.3529	72.3529
18	48.5549	64.1618	60.6936	44.8276	55.1724	55.1724	22.9412	33.5294	26.4706
	GAS ΔppIDΔpgdA
Time, h	No treatment			Lysozyme treatment			Mutanolysin treatment
0	87.7193	108.772	103.509	84.4828	108.621	106.897	86.7052	105.78	107.514
1	73.6842	94.7368	80.7018	72.4138	86.2069	86.2069	72.8324	86.7052	86.7052
2	68.4211	87.7193	78.9474	65.5172	82.7586	72.4138	69.3642	79.7688	78.0347
3	68.4211	85.9649	70.1754	63.7931	75.8621	70.6897	69.3642	78.0347	78.0347
18	50.8772	63.1579	52.6316	37.931	55.1724	46.5517	27.7457	24.2775	29.4798
